# Supplementary material for: Chitosan Mediates Germling Adhesion in Magnaporthe oryzae and Is Required for Surface Sensing and Germling Morphogenesis
Source: PLoS Pathog. 2016 Jun 17;12(6):e1005703. doi: 10.1371/journal.ppat.1005703 (PMC4912089; doi:10.1371/journal.ppat.1005703)
Supplement: S1 Table — (XLS) [file ppat.1005703.s013.xls]

## Sheet: Sheet1
Genotype	Background strain	Resistance markers	Description	Line No used
Guy11	None	None	WT strain of Magnaporthe oryzae
Δcda2	Guy11	Hygromycin	Deletion strain for MGG_09159	8
Δcbp1	Guy11	Hygromycin	Deletion strain for MGG_12939	11, 14
Δcda3	Guy11	Hygromycin	Deletion strain for MGG_04172	34
ΔΔcda2/cbp1	Δcda2 (line 8)	Bialaphos/Hygromycin	Double deletion strain for MGG_09159 & MGG_12939	52
ΔΔcda2/cda3	Δcda2 (line 8)	Bialaphos/Hygromycin	Double deletion strain for MGG_09159 & MGG_04172	10
ΔΔcbp1/cda3	Δcbp1 (line 11)	Bialaphos/Hygromycin	Double deletion strain for MGG_12939 & MGG_04172	8, 9
ΔΔΔcda2/cbp1/cda3	ΔΔcda2/cbp1 (line 52)	Bialaphos/Hygromycin/ Sulphonylurea	Triple deletion strain for MGG_09159, MGG_12939 & MGG_04172	5, 12
CDA2:mCherry	Δcda2 (line 8)	Bialaphos/Hygromycin	Deletion strain expressing C-terminal mCherry tagged MGG_09159 (expressed by native promoter)	3, 11, 14, 16
CBP1:mCherry	Δcbp1 (line 11)	Bialaphos/Hygromycin	Deletion strain expressing C-terminal mCherry tagged MGG_12939 (expressed by native promoter)	21, 23, 31
