# Supplementary material for: Chitosan Mediates Germling Adhesion in Magnaporthe oryzae and Is Required for Surface Sensing and Germling Morphogenesis
Source: PLoS Pathog. 2016 Jun 17;12(6):e1005703. doi: 10.1371/journal.ppat.1005703 (PMC4912089; doi:10.1371/journal.ppat.1005703)
Supplement: S2 Table — (XLS) [file ppat.1005703.s014.xls]

## Sheet: Sheet1
No.	Primer Name	Sequence	Notes
1	BialaphosFor	GTCGACAGAAGATGATATTGAAGGAGCACTTTTTGG	Same as HygromycinFor. SalI site (underlined)
2	BialaphosRev	GTCGACCTAAATCTCGGTGACGGGCAG	SalI site (underlined)
3	HygromycinFor	GTCGACAGAAGATGATATTGAAGGAGCACTTTTTGG	Same as BialaphosFor. SalI site (underlined)
4	HygromycinRev	GTCGACGTTAACTGGTTCCCGGTC	SalI site (underlined)
5	SulR-For	GTCGACGTGCCAACGCCACAGTGCCCCACATCTCCC	SalI site (underlined)
6	SulR-Rev	GTCGACGTGAGAGCATGCAATTCCCGTGCAATAATCAATTCCC	SalI site (underlined)
7	MGG12939_KO1	ACCATGGCTACACAATTCGAGACGACG
8	MGG12939_KO2	CTTCAATATCATCTTCTGTCGACTCGGAATTAAGGTATCTGGATAGATAAAGG	Overlaps with Hygromycin resistance gene (underlined)
9	MGG12939_KO5	ACCGGGAACCAGTTAACGTCGACACTAGCGCCTCAAGCAC	Overlaps with Hygromycin resistance gene (underlined)
10	MGG12939_KO6	TTGTTTAATAAGGGAGAGCAAAACAATAGCAGGAAG
11	MGG12939_KO2BAR	CAATATCATCTTCTGTCGACTCGGAATTAAGGTATCTGGATAGATAAAGG	Overlaps with Bialaphos resistance gene (underlined)
12	MGG12939_KO5BAR	CGTCACCGAGATTTAGGTCGACACTAGCGCCTCAAGCAC	Overlaps with Bialaphos resistance gene (underlined)
13	MGG09159_KO1	TTCTCGGTTGTATTATTTTTGGTGTCTGGCTAGTATGTG
14	MGG09159_KO2	CTTCAATATCATCTTCTGTCGACGTGGGTGATATTATATAAGAGAGTGTG	Overlaps with Hygromycin resistance gene (underlined)
15	MGG09159_KO5	ACCGGGAACCAGTTAACGTCGACCATTGAGAATAGGCTACAGCAG	Overlaps with Hygromycin resistance gene (underlined)
16	MGG09159_KO6	TCTGGGCTTTGGCAACGACCTCAGTGTG
17	MGG04172_KO1	GATCTGCGCATCACGATACCTACTGTCC
18	MGG04172_KO2	CTTCAATATCATCTTCTGTCGACTCACTTACCGCTGGTGTATGATCC	Overlaps with Hygromycin resistance gene (underlined)
19	MGG04172_KO5	ACCGGGAACCAGTTAACGTCGACAGACAGCAAGCCAGCTAAGGAGG	Overlaps with Hygromycin resistance gene (underlined)
20	MGG04172_KO6	ACATTCCACCGCTTCTCTTACGTCAACACC
21	MGG04172_KO2BAR	CAATATCATCTTCTGTCGACTCACTTACCGCTGGTGTATGATCC	Overlaps with Bialaphos resistance gene (underlined)
22	MGG04172_KO5BAR	CGTCACCGAGATTTAGGTCGACAGACAGCAAGCCAGCTAAGGAGG	Overlaps with Bialaphos resistance gene (underlined)
23	04172TripleKO1	AACTGTTGGGAAGGGCGATCGGTGCGGGCCGATCTGCGCATCACGATACCTACTGTCC	Overlaps with Yeast cloning vector (underlined)
24	04172TripleKO2	GATGTGGGGCACTGTGGCGTTGGCACGTCGACTCACTTACCGCTGGTGTATGATCC	Overlaps with Sulphonyurea resistance gene (underlined)
25	04172TripleKO5	GCACGGGAATTGCATGCTCTCACGTCGACAGACAGCAAGCCAGCTAAGGAGG	Overlaps with Sulphonyurea resistance gene (underlined)
26	04172TripleKO6	TTCACACAGGAAACAGCTATGACCATGATTACATTCCACCGCTTCTCTTACGTCAACACC	Overlaps with Yeast cloning vector (underlined)
27	12939mCherryFor	AAAAGGCGCGCCAATTTAGATCACATCAGAAACTCG	AscI site (underlined)
28	12939mCherryRev	AAAAGGCGCGCCCCATAAACAGAACCCGTAGC	AscI site (underlined)
29	09159mCherryFor	AAAAGGCGCGCCATCGTTACAAAGCTCAAGGTTCATC	AscI site (underlined)
30	09159mCherryRev	AAAAGGCGCGCCGTTGCAAGTGCCAAAGC	AscI site (underlined)
31	06064YFPFor	AAAAGGCGCGCCCCAATAACATTGTCTGTCTGC	AscI site (underlined)
32	06064YFPRev	AAAAGGCGCGCCCCGTTGCTGATGG	AscI site (underlined)
33	YFPForSbfI	AAAACCTGCAGGAATGGTGAGCAAGGGCGAG	SbfI site (underlined)
34	YFPRevBamHI	AAAAGGATCCTTAAGAGGCGGCGGTCAC	BamHI site (underlined)
35	YFPForAscI	AAAAGGCGCGCCAATGGGATCCGTGAGCAAG	AscI site (underlined)
36	YFPRevSbfI	AAAACCTGCAGGGGATCCAGAGGCGGCGGTC	SbfI site (underlined)
37	14966RTPCRFor	TTTCGCTGCTCTTCTGGGTC
38	14966RTPCRRev	AGATGTGTCTGCTCGCTCTTC
39	08356RTPCRFor	GTCAACATCGAGCCTCACCG
40	08356RTPCRRev	GACATGTGCTTGTGCGACC
41	05023RTPCRFor	GTTGTTATGCGACACCGTGG
42	05023RTPCRRev	CTTGACCATGCCTTTGCGAC
43	04172RTPCRFor	TTGGTACCACGCAGAAGACC
44	04172RTPCRRev	GACGCTGAAGGCAAAAGTCG
45	12939RTPCRFor	TTTGGCACCTGTTCTAACGC
46	12939RTPCRRev	AGAGGAGCTTGAGACGGATG
47	09159RTPCRFor	AAGCTGGGCTACCACATCAC
48	09159RTPCRRev	GAGTTTTGGATCAGCAGCGG
49	01868RTPCRFor	ATAACGAGGAAGCCACTGCC
50	01868RTPCRRev	GGCTCATCACCCAGACACTC
51	03461RTPCRFor	GTACGAGAGCACCGTCAAC
52	03461RTPCRRev	GAGCTTGAGGTTGTTCTGCC
53	08774RTPCRFor	GCCTACCATGTCACCGACTAC
54	08774RTPCRRev	GGAACTTGTTCTTGGACGCC
55	04704RTPCRFor	GTCCTGGGCAGCATATACCC
56	04704RTPCRRev	GATGTGCCTTGCGTTCAGAC
57	ActinRTPCRFor	ACAATGGTTCGGGTATGTGC
58	ActinRTPCRRev	CGACAATGGACGGGAAGAC
